# Supplementary material for: Hosta clausa (Asparagaceae) in East Asia: Intraspecific chloroplast genome variation and its phylogenomic implications
Source: PLoS One. 2025 Feb 19;20(2):e0317884. doi: 10.1371/journal.pone.0317884 (PMC11838869; doi:10.1371/journal.pone.0317884)
Supplement: S1 Table — Four cultivated accessions from the Hyb-Seq data published by Yoo et al. [10] in Figshare (igshare.com/articles/dataset/Phylogenomics_with_Hyb-Seq_Unravels_Korean_Hosta_Evolution/14043965) were not included due to the main focus of wild accessions only in this study (JiYoung Yang, accessed on September 25, 2023). (XLSX) [file pone.0317884.s001.xlsx]

## Sheet: S_information
Supplementary Information
Hosta clausa (Asparagaceae) in East Asia: Intraspecific chloroplast genome variation and its phylogenomic implications
JiYoung Yang1,#a, and Seung-Chul Kim2,*
1Research Institute for Dok-do and Ulleung-do Island, Kyungpook National University, Daegu 41566, Republic of Korea
2Department of Biological Sciences, Sungkyunkwan University, Suwon, 16419, Korea
#a Current address: 213 Mount Vernon Dr., Yorktown, VA 23693, USA
*Correspondence to: S.-C. Kim, Department of Biological Sciences, Sungkyunkwan University, Republic of Korea. sonchus96@skku.edu.
Supplementary
Table S1. Codon usage and codon–anticodon recognition pattern for tRNA in the 14 wild H. clausa plastomes. Four cultivated accessions from the Hyb-Seq data published by Yoo et al. [10] in Figshare (igshare.com/articles/dataset/Phylogenomics_with_Hyb-Seq_Unravels_Korean_Hosta_Evolution/14043965) were not included due to the main focus of wild accessions only in this study (JiYoung Yang, accessed o…

## Sheet: Table S1
		Supplementary Table 1. Codon usage and codon–anticodon recognition pattern for tRNA in the 14 wild H. clausa plastomes. Four cultivated accessions from the Hyb-Seq data published by Yoo et al. [10] in Figshare (igshare.com/articles/dataset/Phylogenomics_with_Hyb-Seq_Unravels_Korean_Hosta_Evolution/14043965) were not included due to the main focus of wild accessions only in this study (JiYoung Yan…
		Hosta clausa var. normalis_Cheolwon NC046896 (GW)					Hosta clausa var. normalis_Andong 15327 (GB)					Hosta clausa var. normalis_Cheongsong 15320 (GB)					Hosta clausa var. normalis_Gangneung 307087 (GW)					Hosta clausa var. normalis_Gapyeong 300097 (GG)					Hosta clausa var. geumgangensis (OL628765)					Hosta clausa var. normalis_Pocheon Hantan River 138461 (GG)					Hosta clausa var. normalis_ InJe 0828 (GW)					Hosta clausa var. normalis_Jeongsun Donggang river 15299 (GW)					Hosta clausa var. normalis_Pocheon Mt. Baekun 122790 (GG)
		Codon (Amino Acid)	Count	RSCU	tRNA		Codon (Amino Acid)	Count	RSCU	tRNA		Codon (Amino Acid)	Count	RSCU	tRNA		Codon (Amino Acid)	Count	RSCU	tRNA		Codon (Amino Acid)	Count	RSCU	tRNA		Codon (Amino Acid)	Count	RSCU	tRNA		Codon (Amino Acid)	Count	RSCU	tRNA		Codon (Amino Acid)	Count	RSCU	tRNA		Codon (Amino Acid)	Count	RSCU	tRNA		Codon (Amino Acid)	Count	RSCU
		UUU(F)	922	1.23			UUU(F)	915	1.15			UUU(F)	886	1.23			UUU(F)	912	1.23			UUU(F)	912	1.23			UUU(F)	915	1.24			UUU(F)	912	1.23			UUU(F)	912	1.23			UUU(F)	913	1.23			UUU(F)	913	1.23
		UUC(F)	580	0.77	trnF-GAA		UUC(F)	673	0.85	trnF-GAA		UUC(F)	550	0.77	trnF-GAA		UUC(F)	573	0.77	trnF-GAA		UUC(F)	573	0.77	trnF-GAA		UUC(F)	564	0.76	trnF-GAA		UUC(F)	573	0.77	trnF-GAA		UUC(F)	570	0.77	trnF-GAA		UUC(F)	570	0.77	trnF-GAA		UUC(F)	573	0.77
		UUA(L)	831	1.83	trnL-UAA		UUA(L)	708	1.47	trnL-UAA		UUA(L)	791	1.82	trnL-UAA		UUA(L)	815	1.82	trnL-UAA		UUA(L)	815	1.82	trnL-UAA		UUA(L)	819	1.83	trnL-UAA		UUA(L)	815	1.82	trnL-UAA		UUA(L)	815	1.82	trnL-UAA		UUA(L)	815	1.82	trnL-UAA		UUA(L)	815	1.82
		UUG(L)	569	1.25	trnL-CAA		UUG(L)	651	1.35	trnL-CAA		UUG(L)	539	1.24	trnL-CAA		UUG(L)	564	1.26	trnL-CAA		UUG(L)	564	1.26	trnL-CAA		UUG(L)	563	1.26	trnL-CAA		UUG(L)	564	1.26	trnL-CAA		UUG(L)	565	1.26	trnL-CAA		UUG(L)	565	1.26	trnL-CAA		UUG(L)	564	1.26
		CUU(L)	570	1.25			CUU(L)	533	1.11			CUU(L)	554	1.28			CUU(L)	565	1.26			CUU(L)	565	1.26			CUU(L)	570	1.27			CUU(L)	565	1.26			CUU(L)	567	1.27			CUU(L)	567	1.27			CUU(L)	565	1.26
		CUC(L)	193	0.42			CUC(L)	287	0.6			CUC(L)	183	0.42			CUC(L)	188	0.42			CUC(L)	188	0.42			CUC(L)	184	0.41			CUC(L)	188	0.42			CUC(L)	186	0.42			CUC(L)	186	0.42			CUC(L)	188	0.42
		CUA(L)	380	0.84	trnL-UAG		CUA(L)	454	0.94	trnL-UAG		CUA(L)	363	0.84	trnL-UAG		CUA(L)	374	0.84	trnL-UAG		CUA(L)	374	0.84	trnL-UAG		CUA(L)	377	0.84	trnL-UAG		CUA(L)	374	0.84	trnL-UAG		CUA(L)	374	0.84	trnL-UAG		CUA(L)	375	0.84	trnL-UAG		CUA(L)	374	0.84
		CUG(L)	183	0.4			CUG(L)	251	0.52			CUG(L)	172	0.4			CUG(L)	178	0.4			CUG(L)	178	0.4			CUG(L)	175	0.39			CUG(L)	178	0.4			CUG(L)	177	0.4			CUG(L)	177	0.4			CUG(L)	178	0.4
		AUU(I)	1098	1.44			AUU(I)	956	1.26			AUU(I)	1044	1.44			AUU(I)	1083	1.44			AUU(I)	1083	1.44			AUU(I)	1083	1.44			AUU(I)	1083	1.44			AUU(I)	1085	1.44			AUU(I)	1085	1.44			AUU(I)	1083	1.44
		AUC(I)	475	0.62	trnI-GAU		AUC(I)	605	0.79	trnI-GAU		AUC(I)	450	0.62	trnI-GAU		AUC(I)	470	0.63	trnI-GAU		AUC(I)	470	0.63	trnI-GAU		AUC(I)	472	0.63	trnI-GAU		AUC(I)	470	0.63	trnI-GAU		AUC(I)	469	0.62	trnI-GAU		AUC(I)	469	0.62	trnI-GAU		AUC(I)	470	0.63
		AUA(I)	708	0.93			AUA(I)	723	0.95			AUA(I)	680	0.94			AUA(I)	703	0.93			AUA(I)	703	0.93			AUA(I)	697	0.93			AUA(I)	703	0.93			AUA(I)	706	0.94			AUA(I)	705	0.94			AUA(I)	703	0.93
		AUG(M)	629	1	trnI-CAU, trnfM-CAU, trnM-CAU		AUG(M)	641	1	trnI-CAU, trnfM-CAU, trnM-CAU		AUG(M)	606	1	trnI-CAU, trnfM-CAU, trnM-CAU		AUG(M)	614	1	trnI-CAU, trnfM-CAU, trnM-CAU		AUG(M)	614	1	trnI-CAU, trnfM-CAU, trnM-CAU		AUG(M)	607	1	trnI-CAU, trnfM-CAU, trnM-CAU		AUG(M)	614	1	trnI-CAU, trnfM-CAU, trnM-CAU		AUG(M)	613	1	trnM-CAU		AUG(M)	614	1	trnM-CAU		AUG(M)	614	1
		GUU(V)	513	1.43			GUU(V)	490	1.31			GUU(V)	483	1.43			GUU(V)	505	1.44			GUU(V)	505	1.44			GUU(V)	507	1.44			GUU(V)	505	1.44			GUU(V)	504	1.44			GUU(V)	503	1.44			GUU(V)	504	1.44
		GUC(V)	181	0.51	trnV-GAC		GUC(V)	223	0.6	trnV-GAC		GUC(V)	167	0.49	trnV-GAC		GUC(V)	174	0.5	trnV-GAC		GUC(V)	174	0.5	trnV-GAC		GUC(V)	178	0.5	trnV-GAC		GUC(V)	174	0.5	trnV-GAC		GUC(V)	174	0.5	trnV-GAC		GUC(V)	174	0.5	trnV-GAC		GUC(V)	174	0.5
		GUA(V)	537	1.5	trnV-UAC		GUA(V)	536	1.43	trnV-UAC		GUA(V)	516	1.52	trnV-UAC		GUA(V)	529	1.51	trnV-UAC		GUA(V)	529	1.51	trnV-UAC		GUA(V)	529	1.5	trnV-UAC		GUA(V)	529	1.51	trnV-UAC		GUA(V)	527	1.51	trnV-UAC		GUA(V)	527	1.51	trnV-UAC		GUA(V)	529	1.51
		GUG(V)	200	0.56			GUG(V)	250	0.67			GUG(V)	188	0.56			GUG(V)	195	0.56			GUG(V)	195	0.56			GUG(V)	196	0.56			GUG(V)	195	0.56			GUG(V)	194	0.55			GUG(V)	194	0.56			GUG(V)	195	0.56
		Codon (Amino Acid)	Count	RSCU			Codon (Amino Acid)	Count	RSCU			Codon (Amino Acid)	Count	RSCU			Codon (Amino Acid)					Codon (Amino Acid)	Count	RSCU			Codon (Amino Acid)	Count	RSCU			Codon (Amino Acid)	Count	RSCU			Codon (Amino Acid)	Count	RSCU			Codon (Amino Acid)	Count	RSCU			Codon (Amino Acid)	Count	RSCU
		UCU(S)	584	1.68			UCU(S)	474	1.55			UCU(S)	562	1.68			UCU(S)	576	1.68			UCU(S)	576	1.68			UCU(S)	575	1.67			UCU(S)	576	1.68			UCU(S)	579	1.69			UCU(S)	579	1.69			UCU(S)	577	1.68
		UCC(S)	349	1	trnS-GGA		UCC(S)	295	0.96	trnS-GGA		UCC(S)	336	1.01	trnS-GGA		UCC(S)	344	1	trnS-GGA		UCC(S)	344	1	trnS-GGA		UCC(S)	345	1	trnS-GGA		UCC(S)	344	1	trnS-GGA		UCC(S)	344	1	trnS-GGA		UCC(S)	344	1	trnS-GGA		UCC(S)	344	1
		UCA(S)	413	1.19	trnS-UGA		UCA(S)	406	1.33	trnS-UGA		UCA(S)	395	1.18	trnS-UGA		UCA(S)	411	1.2	trnS-UGA		UCA(S)	411	1.2	trnS-UGA		UCA(S)	411	1.2	trnS-UGA		UCA(S)	411	1.2	trnS-UGA		UCA(S)	410	1.19	trnS-UGA		UCA(S)	410	1.19	trnS-UGA		UCA(S)	411	1.2
		UCG(S)	218	0.63			UCG(S)	234	0.76			UCG(S)	210	0.63			UCG(S)	214	0.62			UCG(S)	214	0.62			UCG(S)	216	0.63			UCG(S)	214	0.62			UCG(S)	214	0.62			UCG(S)	214	0.62			UCG(S)	214	0.62
		CCU(P)	410	1.51			CCU(P)	331	1.25			CCU(P)	395	1.53			CCU(P)	407	1.52			CCU(P)	407	1.52			CCU(P)	405	1.51			CCU(P)	407	1.52			CCU(P)	406	1.52			CCU(P)	406	1.52			CCU(P)	406	1.52
		CCC(P)	237	0.87			CCC(P)	217	0.82			CCC(P)	227	0.88			CCC(P)	232	0.87			CCC(P)	232	0.87			CCC(P)	233	0.87			CCC(P)	232	0.87			CCC(P)	232	0.87			CCC(P)	232	0.87			CCC(P)	232	0.87
		CCA(P)	299	1.1	trnP-UGG		CCA(P)	336	1.27	trnP-UGG		CCA(P)	282	1.09	trnP-UGG		CCA(P)	294	1.1	trnP-UGG		CCA(P)	294	1.1	trnP-UGG		CCA(P)	297	1.11	trnP-UGG		CCA(P)	294	1.1	trnP-UGG		CCA(P)	294	1.1	trnP-UGG		CCA(P)	294	1.1	trnP-UGG		CCA(P)	294	1.1
		CCG(P)	139	0.51			CCG(P)	178	0.67			CCG(P)	132	0.51			CCG(P)	137	0.51			CCG(P)	137	0.51			CCG(P)	137	0.51			CCG(P)	137	0.51			CCG(P)	136	0.51			CCG(P)	136	0.51			CCG(P)	137	0.51
		ACU(T)	536	1.55			ACU(T)	394	1.38			ACU(T)	516	1.57			ACU(T)	528	1.56			ACU(T)	528	1.56			ACU(T)	525	1.55			ACU(T)	528	1.56			ACU(T)	528	1.56			ACU(T)	528	1.56			ACU(T)	528	1.56
		ACC(T)	262	0.76	trnT-GGU		ACC(T)	217	0.76	trnT-GGU		ACC(T)	245	0.75	trnT-GGU		ACC(T)	252	0.75	trnT-GGU		ACC(T)	252	0.75	trnT-GGU		ACC(T)	253	0.75	trnT-GGU		ACC(T)	252	0.75	trnT-GGU		ACC(T)	253	0.75	trnT-GGU		ACC(T)	253	0.75	trnT-GGU		ACC(T)	253	0.75
		ACA(T)	425	1.23	trnT-UGU		ACA(T)	364	1.28	trnT-UGU		ACA(T)	404	1.23	trnT-UGU		ACA(T)	418	1.24	trnT-UGU		ACA(T)	418	1.24	trnT-UGU		ACA(T)	415	1.23	trnT-UGU		ACA(T)	418	1.24	trnT-UGU		ACA(T)	417	1.23	trnT-UGU		ACA(T)	417	1.23	trnT-UGU		ACA(T)	418	1.24
		ACG(T)	158	0.46			ACG(T)	163	0.57			ACG(T)	147	0.45			ACG(T)	155	0.46			ACG(T)	155	0.46			ACG(T)	158	0.47			ACG(T)	155	0.46			ACG(T)	154	0.46	trnT-CGU		ACG(T)	154	0.46	trnT-CGU		ACG(T)	154	0.46
		GCU(A)	624	1.78			GCU(A)	423	1.61			GCU(A)	611	1.8			GCU(A)	619	1.79			GCU(A)	619	1.79			GCU(A)	620	1.8			GCU(A)	619	1.79			GCU(A)	620	1.79			GCU(A)	620	1.79			GCU(A)	619	1.79
		GCC(A)	220	0.63			GCC(A)	179	0.68			GCC(A)	212	0.62			GCC(A)	216	0.62			GCC(A)	216	0.62			GCC(A)	218	0.63			GCC(A)	216	0.62			GCC(A)	216	0.62			GCC(A)	216	0.62			GCC(A)	216	0.62
		GCA(A)	410	1.17	trnA-UGC		GCA(A)	325	1.23	trnA-UGC		GCA(A)	398	1.17	trnA-UGC		GCA(A)	407	1.18	trnA-UGC		GCA(A)	407	1.18	trnA-UGC		GCA(A)	404	1.17	trnA-UGC		GCA(A)	407	1.18	trnA-UGC		GCA(A)	407	1.17	trnA-UGC		GCA(A)	407	1.17	trnA-UGC		GCA(A)	407	1.18
		GCG(A)	145	0.41			GCG(A)	126	0.48			GCG(A)	138	0.41			GCG(A)	143	0.41			GCG(A)	143	0.41			GCG(A)	138	0.4			GCG(A)	143	0.41			GCG(A)	143	0.41			GCG(A)	143	0.41			GCG(A)	143	0.41
		Codon (Amino Acid)	Count	RSCU			Codon (Amino Acid)	Count	RSCU			Codon (Amino Acid)	Count	RSCU			Codon (Amino Acid)	Count	RSCU			Codon (Amino Acid)	Count	RSCU			Codon (Amino Acid)	Count	RSCU			Codon (Amino Acid)	Count	RSCU			Codon (Amino Acid)	Count	RSCU			Codon (Amino Acid)	Count	RSCU			Codon (Amino Acid)	Count	RSCU
		UAU(Y)	763	1.57			UAU(Y)	724	1.41			UAU(Y)	731	1.57			UAU(Y)	752	1.57			UAU(Y)	752	1.57			UAU(Y)	752	1.57			UAU(Y)	752	1.57			UAU(Y)	751	1.57			UAU(Y)	751	1.57			UAU(Y)	752	1.57
		UAC(Y)	210	0.43	trnY-GUA		UAC(Y)	302	0.59	trnY-GUA		UAC(Y)	201	0.43	trnY-GUA		UAC(Y)	205	0.43	trnY-GUA		UAC(Y)	205	0.43	trnY-GUA		UAC(Y)	206	0.43	trnY-GUA		UAC(Y)	205	0.43	trnY-GUA		UAC(Y)	205	0.43	trnY-GUA		UAC(Y)	205	0.43	trnY-GUA		UAC(Y)	205	0.43
		UAA(*)	42	1.48			UAA(*)	342	1			UAA(*)	38	1.37			UAA(*)	40	1.45			UAA(*)	40	1.45			UAA(*)	39	1.43			UAA(*)	40	1.45			UAA(*)	40	1.45			UAA(*)	40	1.45			UAA(*)	40	1.45
		UAG(*)	24	0.85			UAG(*)	346	1.02			UAG(*)	24	0.87			UAG(*)	24	0.87			UAG(*)	24	0.87			UAG(*)	24	0.88			UAG(*)	24	0.87			UAG(*)	24	0.87			UAG(*)	24	0.87			UAG(*)	24	0.87
		CAU(H)	506	1.54			CAU(H)	433	1.35			CAU(H)	481	1.54			CAU(H)	500	1.55			CAU(H)	500	1.55			CAU(H)	495	1.54			CAU(H)	500	1.55			CAU(H)	501	1.54			CAU(H)	501	1.54			CAU(H)	500	1.55
		CAC(H)	152	0.46	trnH-GUG		CAC(H)	208	0.65	trnH-GUG		CAC(H)	145	0.46	trnH-GUG		CAC(H)	147	0.45	trnH-GUG		CAC(H)	147	0.45	trnH-GUG		CAC(H)	148	0.46	trnH-GUG		CAC(H)	147	0.45	trnH-GUG		CAC(H)	148	0.46	trnH-GUG		CAC(H)	148	0.46	trnH-GUG		CAC(H)	147	0.45
		CAA(Q)	706	1.51	trnQ-UUG		CAA(Q)	687	1.35	trnQ-UUG		CAA(Q)	675	1.51	trnQ-UUG		CAA(Q)	697	1.51	trnQ-UUG		CAA(Q)	697	1.51	trnQ-UUG		CAA(Q)	702	1.51	trnQ-UUG		CAA(Q)	697	1.51	trnQ-UUG		CAA(Q)	698	1.51	trnQ-UUG		CAA(Q)	698	1.51	trnQ-UUG		CAA(Q)	697	1.51
		CAG(Q)	228	0.49			CAG(Q)	330	0.65			CAG(Q)	219	0.49			CAG(Q)	225	0.49			CAG(Q)	225	0.49			CAG(Q)	227	0.49			CAG(Q)	225	0.49			CAG(Q)	226	0.49			CAG(Q)	226	0.49			CAG(Q)	225	0.49
		AAU(N)	952	1.52			AAU(N)	763	1.42			AAU(N)	905	1.52			AAU(N)	940	1.52			AAU(N)	940	1.52			AAU(N)	941	1.52			AAU(N)	940	1.52			AAU(N)	942	1.52			AAU(N)	942	1.52			AAU(N)	940	1.52
		AAC(N)	304	0.48	trnN-GUU		AAC(N)	314	0.58	trnN-GUU		AAC(N)	284	0.48	trnN-GUU		AAC(N)	294	0.48	trnN-GUU		AAC(N)	294	0.48	trnN-GUU		AAC(N)	294	0.48	trnN-GUU		AAC(N)	294	0.48	trnN-GUU		AAC(N)	295	0.48	trnN-GUU		AAC(N)	295	0.48	trnN-GUU		AAC(N)	294	0.48
		AAA(K)	1008	1.45	trnK-UUU		AAA(K)	970	1.36	trnK-UUU		AAA(K)	954	1.45	trnK-UUU		AAA(K)	992	1.45	trnK-UUU		AAA(K)	992	1.45	trnK-UUU		AAA(K)	992	1.45	trnK-UUU		AAA(K)	992	1.45	trnK-UUU		AAA(K)	993	1.45	trnK-UUU		AAA(K)	993	1.45	trnK-UUU		AAA(K)	993	1.45
		AAG(K)	381	0.55			AAG(K)	452	0.64			AAG(K)	360	0.55			AAG(K)	374	0.55			AAG(K)	374	0.55			AAG(K)	374	0.55			AAG(K)	374	0.55			AAG(K)	373	0.55			AAG(K)	373	0.55			AAG(K)	373	0.55
		GAU(D)	877	1.6			GAU(D)	620	1.5			GAU(D)	848	1.6			GAU(D)	870	1.6			GAU(D)	870	1.6			GAU(D)	867	1.6			GAU(D)	870	1.6			GAU(D)	869	1.6			GAU(D)	869	1.6			GAU(D)	870	1.6
		GAC(D)	216	0.4	trnD-GUC		GAC(D)	204	0.5	trnD-GUC		GAC(D)	209	0.4	trnD-GUC		GAC(D)	215	0.4	trnD-GUC		GAC(D)	215	0.4	trnD-GUC		GAC(D)	214	0.4	trnD-GUC		GAC(D)	215	0.4	trnD-GUC		GAC(D)	216	0.4	trnD-GUC		GAC(D)	216	0.4	trnD-GUC		GAC(D)	215	0.4
		GAA(E)	1015	1.46	trnE-UUC		GAA(E)	832	1.39	trnE-UUC		GAA(E)	964	1.46	trnE-UUC		GAA(E)	998	1.46	trnE-UUC		GAA(E)	998	1.46	trnE-UUC		GAA(E)	990	1.46	trnE-UUC		GAA(E)	998	1.46	trnE-UUC		GAA(E)	998	1.46	trnE-UUC		GAA(E)	998	1.46	trnE-UUC		GAA(E)	998	1.46
		GAG(E)	377	0.54			GAG(E)	365	0.61			GAG(E)	361	0.54			GAG(E)	372	0.54			GAG(E)	372	0.54			GAG(E)	368	0.54			GAG(E)	372	0.54			GAG(E)	371	0.54			GAG(E)	371	0.54			GAG(E)	372	0.54
		Codon (Amino Acid)	Count	RSCU			Codon (Amino Acid)	Count	RSCU			Codon (Amino Acid)	Count	RSCU			Codon (Amino Acid)	Count	RSCU			Codon (Amino Acid)	Count	RSCU			Codon (Amino Acid)	Count	RSCU			Codon (Amino Acid)	Count	RSCU			Codon (Amino Acid)	Count	RSCU			Codon (Amino Acid)	Count	RSCU			Codon (Amino Acid)	Count	RSCU
		UGU(C)	234	1.5			UGU(C)	251	1.32			UGU(C)	219	1.52			UGU(C)	229	1.51			UGU(C)	229	1.51			UGU(C)	232	1.51			UGU(C)	229	1.51			UGU(C)	230	1.51			UGU(C)	230	1.51			UGU(C)	229	1.51
		UGC(C)	77	0.5	trnC-GCA		UGC(C)	130	0.68	trnC-GCA		UGC(C)	70	0.48	trnC-GCA		UGC(C)	75	0.49	trnC-GCA		UGC(C)	75	0.49	trnC-GCA		UGC(C)	75	0.49	trnC-GCA		UGC(C)	75	0.49	trnC-GCA		UGC(C)	75	0.49	trnC-GCA		UGC(C)	75	0.49	trnC-GCA		UGC(C)	75	0.49
		UGA(*)	19	0.67			UGA(*)	334	0.98			UGA(*)	21	0.76			UGA(*)	19	0.69			UGA(*)	19	0.69			UGA(*)	19	0.7			UGA(*)	19	0.69			UGA(*)	19	0.69			UGA(*)	19	0.69			UGA(*)	19	0.69
		UGG(W)	466	1	trnW-CCA		UGG(W)	474	1	trnW-CCA		UGG(W)	454	1	trnW-CCA		UGG(W)	463	1	trnW-CCA		UGG(W)	463	1	trnW-CCA		UGG(W)	462	1	trnW-CCA		UGG(W)	463	1	trnW-CCA		UGG(W)	464	1	trnW-CCA		UGG(W)	464	1	trnW-CCA		UGG(W)	463	1
		CGU(R)	353	1.31	trnR-ACG		CGU(R)	228	0.91	trnR-ACG		CGU(R)	339	1.32	trnR-ACG		CGU(R)	345	1.31	trnR-ACG		CGU(R)	345	1.31	trnR-ACG		CGU(R)	342	1.29	trnR-ACG		CGU(R)	345	1.31	trnR-ACG		CGU(R)	344	1.3	trnR-ACG		CGU(R)	344	1.3	trnR-ACG		CGU(R)	345	1.31
		CGC(R)	105	0.39			CGC(R)	106	0.42			CGC(R)	101	0.39			CGC(R)	105	0.4			CGC(R)	105	0.4			CGC(R)	105	0.4			CGC(R)	105	0.4			CGC(R)	105	0.4			CGC(R)	105	0.4			CGC(R)	105	0.4
		CGA(R)	358	1.33			CGA(R)	328	1.31			CGA(R)	341	1.33			CGA(R)	351	1.33			CGA(R)	351	1.33			CGA(R)	354	1.34			CGA(R)	351	1.33			CGA(R)	351	1.33			CGA(R)	351	1.33			CGA(R)	351	1.33
		CGG(R)	123	0.46			CGG(R)	161	0.64			CGG(R)	116	0.45			CGG(R)	121	0.46			CGG(R)	121	0.46			CGG(R)	120	0.45			CGG(R)	121	0.46			CGG(R)	122	0.46			CGG(R)	122	0.46			CGG(R)	121	0.46
		AGU(S)	409	1.18			AGU(S)	311	1.02			AGU(S)	398	1.19			AGU(S)	404	1.18			AGU(S)	404	1.18			AGU(S)	406	1.18			AGU(S)	404	1.18			AGU(S)	406	1.18			AGU(S)	406	1.18			AGU(S)	404	1.18
		AGC(S)	112	0.32	trnS-GCU		AGC(S)	116	0.38	trnS-GCU		AGC(S)	103	0.31	trnS-GCU		AGC(S)	107	0.31	trnS-GCU		AGC(S)	107	0.31	trnS-GCU		AGC(S)	109	0.32	trnS-GCU		AGC(S)	107	0.31	trnS-GCU		AGC(S)	107	0.31	trnS-GCU		AGC(S)	107	0.31	trnS-GCU		AGC(S)	107	0.31
		AGA(R)	509	1.89	trnR-UCU		AGA(R)	474	1.9	trnR-UCU		AGA(R)	484	1.89	trnR-UCU		AGA(R)	496	1.88	trnR-UCU		AGA(R)	496	1.88	trnR-UCU		AGA(R)	499	1.89	trnR-UCU		AGA(R)	496	1.88	trnR-UCU		AGA(R)	497	1.88	trnR-UCU		AGA(R)	497	1.88	trnR-UCU		AGA(R)	496	1.88
		AGG(R)	170	0.63			AGG(R)	201	0.81			AGG(R)	156	0.61			AGG(R)	165	0.63			AGG(R)	165	0.63			AGG(R)	166	0.63			AGG(R)	165	0.63			AGG(R)	165	0.63			AGG(R)	165	0.63			AGG(R)	165	0.63
		GGU(G)	574	1.28			GGU(G)	468	1.22			GGU(G)	550	1.28			GGU(G)	568	1.28			GGU(G)	568	1.28			GGU(G)	569	1.29			GGU(G)	568	1.28			GGU(G)	568	1.28			GGU(G)	568	1.28			GGU(G)	568	1.28
		GGC(G)	169	0.38	trnG-GCC		GGC(G)	178	0.46	trnG-GCC		GGC(G)	162	0.38	trnG-GCC		GGC(G)	166	0.38	trnG-GCC		GGC(G)	166	0.38	trnG-GCC		GGC(G)	164	0.37	trnG-GCC		GGC(G)	166	0.38	trnG-GCC		GGC(G)	166	0.38	trnG-GCC		GGC(G)	166	0.38	trnG-GCC		GGC(G)	166	0.38
		GGA(G)	747	1.66	trnG-UCC		GGA(G)	552	1.44	trnG-UCC		GGA(G)	706	1.64	trnG-UCC		GGA(G)	731	1.65	trnG-UCC		GGA(G)	731	1.65	trnG-UCC		GGA(G)	732	1.65	trnG-UCC		GGA(G)	731	1.65	trnG-UCC		GGA(G)	729	1.65	trnG-UCC		GGA(G)	729	1.65	trnG-UCC		GGA(G)	731	1.65
		GGG(G)	308	0.69			GGG(G)	334	0.87			GGG(G)	300	0.7			GGG(G)	305	0.69			GGG(G)	305	0.69			GGG(G)	306	0.69			GGG(G)	305	0.69			GGG(G)	306	0.69			GGG(G)	306	0.69			GGG(G)	305	0.69
		Average number of codon usage=26,492					Average number of codon usage=26,096					Average number of codon usage=25,301					Average number of codon usage=26,090					Average number of codon usage=26,090					Average number of codon usage=26,079					Average number of codon usage=26,090					Average number of codon usage=26,095					Average number of codon usage=26,096					Average number of codon usage=26,090
							Asterisk (*) denotes stop codon. RSCU: Relative synonymous codon usage. Bold type denotes the exception of codon usage.
							GB, GG, GW represent a Gyeongsangbuk-do, Gyeonggi-do and Gangwon-do, respectively.
[truncated: 17 more columns]
